# Supplementary material for: Integrated Analysis Reveals S100a8/a9 Regulates Autophagy and Apoptosis through the MAPK and PI3K-AKT Signaling Pathway in the Early Stage of Myocardial Infarction
Source: Cells. 2022 Jun 13;11(12):1911. doi: 10.3390/cells11121911 (PMC9221389; doi:10.3390/cells11121911)
Supplement: Supplementary file 1 [file cells-11-01911-s001.zip]

Archive with 1 entries (1 files):
- cells-1752676-supplementary.pdf
